# Supplementary material for: New WGS data and annotation of the heterosomal vs. autosomal localization of Ostrinia scapulalis (Lepidoptera, Crambidae) nuclear genomic scaffolds
Source: Data Brief. 2018 Aug 9;20:644–8. doi: 10.1016/j.dib.2018.08.011 (PMC6127984; doi:10.1016/j.dib.2018.08.011)
Supplement: Supplementary file 2 — Supplementary material [file mmc2.zip]

Archive with 1 entries (1 files):
- Supplementary file 1. Bioinformatics Pipeline.sh
