# Supplementary material for: New WGS data and annotation of the heterosomal vs. autosomal localization of Ostrinia scapulalis (Lepidoptera, Crambidae) nuclear genomic scaffolds
Source: Data Brief. 2018 Aug 9;20:644–8. doi: 10.1016/j.dib.2018.08.011 (PMC6127984; doi:10.1016/j.dib.2018.08.011)
Supplement: Supplementary file 2 — Supplementary material [file mmc2.zip › Supplementary file 1. Bioinformatics Pipeline.sh]

###################################################################################################### 
#### DATA DESCRIPTION
###################################################################################################### 

	# 1. Samples in each library

#Columns: 
#1. Country
#2. Region
#3. Department
#4. Locality
#5. Sample_Id	
#6. Host_plant
#7. Sex	

#France	Picardie	Somme (8)	Abbeville	12098	Artemisia vulgaris L.	M	
#France	Picardie	Somme (8)	Abbeville	12099	Artemisia vulgaris L.	F
#France	Picardie	Somme (8)	Abbeville	12111	Artemisia vulgaris L.	F
#France	Picardie	Somme (8)	Abbeville	12114	Artemisia vulgaris L.	M

	# 2. Library preparation
	
#Library	Fragment_size_(insert)	Fragment_size_(insert+adapters)	Index	Library_preparation_kit	Note
#Lib98	413	533	AD006(GCCAAT)	TruSeq Nano DNA	Sequenced_on_1/2_lane
#Lib99	405	525	AD012(CTTGTA)	TruSeq Nano DNA	Sequenced_on_1/2_lane
#Lib111	395	515	AD005(ACAGTG)	TruSeq Nano DNA	Sequenced_on_1/2_lane
#Lib114	401	521	AD019(GTGAAA)	TruSeq Nano DNA	Sequenced_on_1/2_lane

	# 3. Sequencing technology : 

#Sequencing facility : MGX Montpellier
#Technology : Illumina HiSeq 2500, 2*125 cycles


###################################################################################################### 
#### 1) READS CLEANING: Removal of reads that failed to pass the purity filter
###################################################################################################### 

zcat Lib98_male_R1.fastq.gz | grep -A 3 '^@.* [^:]*:N:[^:]*:' | grep -v "^--$" > Lib98_male_R1_PF.fastq
zcat Lib98_male_R2.fastq.gz | grep -A 3 '^@.* [^:]*:N:[^:]*:' | grep -v "^--$" > Lib98_male_R2_PF.fastq
zcat Lib99_female_R1.fastq.gz | grep -A 3 '^@.* [^:]*:N:[^:]*:' | grep -v "^--$" > Lib99_female_R1_PF.fastq
zcat Lib99_female_R2.fastq.gz | grep -A 3 '^@.* [^:]*:N:[^:]*:' | grep -v "^--$" > Lib99_female_R2_PF.fastq
zcat Lib111_female_R1.fastq.gz | grep -A 3 '^@.* [^:]*:N:[^:]*:' | grep -v "^--$" > Lib111_female_R1_PF.fastq
zcat Lib111_female_R2.fastq.gz | grep -A 3 '^@.* [^:]*:N:[^:]*:' | grep -v "^--$" > Lib111_female_R2_PF.fastq
zcat Lib114_male_R1.fastq.gz | grep -A 3 '^@.* [^:]*:N:[^:]*:' | grep -v "^--$" > Lib114_male_R1_PF.fastq
zcat Lib114_male_R2.fastq.gz | grep -A 3 '^@.* [^:]*:N:[^:]*:' | grep -v "^--$" > Lib114_male_R2_PF.fastq

rm Lib98_male_R1.fastq.gz
rm Lib98_male_R2.fastq.gz
rm Lib99_female_R1.fastq.gz
rm Lib99_female_R2.fastq.gz 
rm Lib111_female_R1.fastq.gz
rm Lib111_female_R2.fastq.gz 
rm Lib114_male_R1.fastq.gz
rm Lib114_male_R2.fastq.gz 


###################################################################################################### 
#### 2) READS CLEANING: PhiX removal
######################################################################################################  

#### phiX indexing (already done during pipeline development)

bowtie2-build phix.fa phix

bowtie2 -x phix -1 Lib98_male_R1_PF.fastq -2 Lib98_male_R2_PF.fastq -S Phix_Lib98_male.sam --un-conc unmapped_Lib98_male
bowtie2 -x phix -1 Lib99_female_R1_PF.fastq -2 Lib99_female_R2_PF.fastq -S Phix_Lib99_female.sam --un-conc unmapped_Lib99_female
bowtie2 -x phix -1 Lib111_female_R1_PF.fastq -2 Lib111_female_R2_PF.fastq -S Phix_Lib111_female.sam --un-conc unmapped_Lib111_female
bowtie2 -x phix -1 Lib114_male_R1_PF.fastq -2 Lib114_male_R2_PF.fastq -S Phix_Lib114_male.sam --un-conc unmapped_Lib114_male

mv unmapped_Lib98_male.1 Lib98_male_R1_PF_nophix.fastq
mv unmapped_Lib98_male.2 Lib98_male_R2_PF_nophix.fastq
mv unmapped_Lib99_female.1 Lib99_female_R1_PF_nophix.fastq
mv unmapped_Lib99_female.2 Lib99_female_R2_PF_nophix.fastq
mv unmapped_Lib111_female.1 Lib111_female_R1_PF_nophix.fastq
mv unmapped_Lib111_female.2 Lib111_female_R2_PF_nophix.fastq
mv unmapped_Lib114_male.1 Lib114_male_R1_PF_nophix.fastq
mv unmapped_Lib114_male.2 Lib114_male_R2_PF_nophix.fastq

rm Phix_Lib98_male.sam
rm Lib98_male_R1_PF.fastq
rm Lib98_male_R2_PF.fastq

rm Phix_Lib99_female.sam
rm Lib99_female_R1_PF.fastq
rm Lib99_female_R2_PF.fastq

rm Phix_Lib111_female.sam
rm Lib111_female_R1_PF.fastq
rm Lib111_female_R2_PF.fastq

rm Phix_Lib114_male.sam
rm Lib114_male_R1_PF.fastq
rm Lib114_male_R2_PF.fastq

###################################################################################################### 
#### 3) READS CLEANING: Masking of individual bases: quality<25
######################################################################################################  

fastq_masker -q 25 -Q 33 -i Lib98_male_R1_PF_nophix.fastq -o Lib98_male_R1_PF_nophix_masked.fastq
fastq_masker -q 25 -Q 33 -i Lib98_male_R2_PF_nophix.fastq -o Lib98_male_R2_PF_nophix_masked.fastq

fastq_masker -q 25 -Q 33 -i Lib99_female_R1_PF_nophix.fastq -o Lib99_female_R1_PF_nophix_masked.fastq
fastq_masker -q 25 -Q 33 -i Lib99_female_R2_PF_nophix.fastq -o Lib99_female_R2_PF_nophix_masked.fastq

fastq_masker -q 25 -Q 33 -i Lib111_female_R1_PF_nophix.fastq -o Lib111_female_R1_PF_nophix_masked.fastq
fastq_masker -q 25 -Q 33 -i Lib111_female_R2_PF_nophix.fastq -o Lib111_female_R2_PF_nophix_masked.fastq

fastq_masker -q 25 -Q 33 -i Lib114_male_R1_PF_nophix.fastq -o Lib114_male_R1_PF_nophix_masked.fastq
fastq_masker -q 25 -Q 33 -i Lib114_male_R2_PF_nophix.fastq -o Lib114_male_R2_PF_nophix_masked.fastq

rm Lib98_male_R1_PF_nophix.fastq
rm Lib98_male_R2_PF_nophix.fastq

rm Lib99_female_R1_PF_nophix.fastq
rm Lib99_female_R2_PF_nophix.fastq

rm Lib111_female_R1_PF_nophix.fastq
rm Lib111_female_R2_PF_nophix.fastq

rm Lib114_male_R1_PF_nophix.fastq
rm Lib114_male_R2_PF_nophix.fastq

######################################################################################################  
### 4) READS CLEANING: Reads trimming based on qual and orphan exclusion
######################################################################################################  

sickle pe -f Lib98_male_R1_PF_nophix_masked.fastq -r Lib98_male_R2_PF_nophix_masked.fastq -t sanger -q 25 -o Lib98_male_R1_PF_nophix_masked_sickled.fastq -p Lib98_male_R2_PF_nophix_masked_sickled.fastq -s Lib98_male_SINGLES_PF_nophix_masked_sickled.fastq
sickle pe -f Lib99_female_R1_PF_nophix_masked.fastq -r Lib99_female_R2_PF_nophix_masked.fastq -t sanger -q 25 -o Lib99_female_R1_PF_nophix_masked_sickled.fastq -p Lib99_female_R2_PF_nophix_masked_sickled.fastq -s Lib99_female_SINGLES_PF_nophix_masked_sickled.fastq
sickle pe -f Lib111_female_R1_PF_nophix_masked.fastq -r Lib111_female_R2_PF_nophix_masked.fastq -t sanger -q 25 -o Lib111_female_R1_PF_nophix_masked_sickled.fastq -p Lib111_female_R2_PF_nophix_masked_sickled.fastq -s Lib111_female_SINGLES_PF_nophix_masked_sickled.fastq
sickle pe -f Lib114_male_R1_PF_nophix_masked.fastq -r Lib114_male_R2_PF_nophix_masked.fastq -t sanger -q 25 -o Lib114_male_R1_PF_nophix_masked_sickled.fastq -p Lib114_male_R2_PF_nophix_masked_sickled.fastq -s Lib114_male_SINGLES_PF_nophix_masked_sickled.fastq

rm Lib98_male_R1_PF_nophix_masked.fastq
rm Lib98_male_R2_PF_nophix_masked.fastq

rm Lib99_female_R1_PF_nophix_masked.fastq
rm Lib99_female_R2_PF_nophix_masked.fastq

rm Lib111_female_R1_PF_nophix_masked.fastq
rm Lib111_female_R2_PF_nophix_masked.fastq

rm Lib114_male_R1_PF_nophix_masked.fastq
rm Lib114_male_R2_PF_nophix_masked.fastq

######################################################################################################  
### 5) Mapping against nuclear genome
######################################################################################################  

bwa index osca1.2.genomeAssembly_nrscf.fasta
bwa index updated_mt_scaffolds_CAP3_assembly.fasta

bwa aln -M 10 osca1.2.genomeAssembly_nrscf.fasta Lib98_male_R1_PF_nophix_masked_sickled.fastq > Lib98_male_R1.sai
bwa aln -M 10 osca1.2.genomeAssembly_nrscf.fasta Lib98_male_R2_PF_nophix_masked_sickled.fastq > Lib98_male_R2.sai
bwa aln -M 10 osca1.2.genomeAssembly_nrscf.fasta Lib99_female_R1_PF_nophix_masked_sickled.fastq > Lib99_female_R1.sai
bwa aln -M 10 osca1.2.genomeAssembly_nrscf.fasta Lib99_female_R2_PF_nophix_masked_sickled.fastq > Lib99_female_R2.sai
bwa aln -M 10 osca1.2.genomeAssembly_nrscf.fasta Lib111_female_R1_PF_nophix_masked_sickled.fastq > Lib111_female_R1.sai
bwa aln -M 10 osca1.2.genomeAssembly_nrscf.fasta Lib111_female_R2_PF_nophix_masked_sickled.fastq > Lib111_female_R2.sai
bwa aln -M 10 osca1.2.genomeAssembly_nrscf.fasta Lib114_male_R1_PF_nophix_masked_sickled.fastq > Lib114_male_R1.sai
bwa aln -M 10 osca1.2.genomeAssembly_nrscf.fasta Lib114_male_R2_PF_nophix_masked_sickled.fastq > Lib114_male_R2.sai

bwa sampe osca1.2.genomeAssembly_nrscf.fasta Lib98_male_R1.sai Lib98_male_R2.sai Lib98_male_R1_PF_nophix_masked_sickled.fastq Lib98_male_R2_PF_nophix_masked_sickled.fastq > Lib98_male.sam
bwa sampe osca1.2.genomeAssembly_nrscf.fasta Lib99_female_R1.sai Lib99_female_R2.sai Lib99_female_R1_PF_nophix_masked_sickled.fastq Lib99_female_R2_PF_nophix_masked_sickled.fastq > Lib99_female.sam
bwa sampe osca1.2.genomeAssembly_nrscf.fasta Lib111_female_R1.sai Lib111_female_R2.sai Lib111_female_R1_PF_nophix_masked_sickled.fastq Lib111_female_R2_PF_nophix_masked_sickled.fastq > Lib111_female.sam
bwa sampe osca1.2.genomeAssembly_nrscf.fasta Lib114_male_R1.sai Lib114_male_R2.sai Lib114_male_R1_PF_nophix_masked_sickled.fastq Lib114_male_R2_PF_nophix_masked_sickled.fastq > Lib114_male.sam

rm Lib98_male_R1_PF_nophix_masked_sickled.fastq
rm Lib98_male_R2_PF_nophix_masked_sickled.fastq
rm Lib98_male_SINGLES_PF_nophix_masked_sickled.fastq
rm Lib98_male_R1.sai
rm Lib98_male_R2.sai

rm Lib99_female_R1_PF_nophix_masked_sickled.fastq
rm Lib99_female_R2_PF_nophix_masked_sickled.fastq
rm Lib99_female_SINGLES_PF_nophix_masked_sickled.fastq
rm Lib99_female_R1.sai
rm Lib99_female_R2.sai

rm Lib111_female_R1_PF_nophix_masked_sickled.fastq
rm Lib111_female_R2_PF_nophix_masked_sickled.fastq
rm Lib111_female_SINGLES_PF_nophix_masked_sickled.fastq
rm Lib111_female_R1.sai
rm Lib111_female_R2.sai

rm Lib114_male_R1_PF_nophix_masked_sickled.fastq
rm Lib114_male_R2_PF_nophix_masked_sickled.fastq
rm Lib114_male_SINGLES_PF_nophix_masked_sickled.fastq
rm Lib114_male_R1.sai
rm Lib114_male_R2.sai

samtools view -bS -q 20 Lib98_male.sam > Lib98_male.bam
samtools view -bS -q 20 Lib99_female.sam > Lib99_female.bam
samtools view -bS -q 20 Lib111_female.sam > Lib111_female.bam
samtools view -bS -q 20 Lib114_male.sam > Lib114_male.bam
				
rm Lib98_male.sam
rm Lib99_female.sam
rm Lib111_female.sam
rm Lib114_male.sam

samtools sort Lib98_male.bam Lib98_male_sorted
samtools sort Lib99_female.bam Lib99_female_sorted
samtools sort Lib111_female.bam Lib111_female_sorted
samtools sort Lib114_male.bam Lib114_male_sorted

rm Lib98_male.bam
rm Lib99_female.bam
rm Lib111_female.bam
rm Lib114_male.bam

samtools stats Lib98_male_sorted.bam > Lib98_male_stats.txt
samtools flagstat Lib98_male_sorted.bam >> Lib98_male_stats.txt

samtools stats Lib99_female_sorted.bam > Lib99_female_stats.txt
samtools flagstat Lib99_female_sorted.bam >> Lib99_female_stats.txt

samtools stats Lib111_female_sorted.bam > Lib111_female_stats.txt
samtools flagstat Lib111_female_sorted.bam >> Lib111_female_stats.txt

samtools stats Lib114_male_sorted.bam > Lib114_male_stats.txt
samtools flagstat Lib114_male_sorted.bam >> Lib114_male_stats.txt

######################################################################################################  
### 5) .bam files conversion -> .mpileup and .sync
######################################################################################################  

samtools mpileup -d 100000 -B Lib98_male_sorted.bam Lib99_female_sorted.bam Lib111_female_sorted.bam Lib114_male_sorted.bam > All_libs.mpileup

sed 's/\t\t/\t!\t!/g' All_libs.mpileup > All_libs_rep.mpileup

rm All_libs.mpileup

perl mpileup2sync.pl --fastq-type sanger --min-qual 25 --input All_libs_rep.mpileup --output All_libs_rep_java.sync

rm All_libs_rep.mpileup
