# Supplementary material for: New WGS data and annotation of the heterosomal vs. autosomal localization of Ostrinia scapulalis (Lepidoptera, Crambidae) nuclear genomic scaffolds
Source: Data Brief. 2018 Aug 9;20:644–8. doi: 10.1016/j.dib.2018.08.011 (PMC6127984; doi:10.1016/j.dib.2018.08.011)
Supplement: Supplementary file 5 — Supplementary material [file mmc5.zip › Supplementary file 4. Chromosomal annotation - Scaffolds labelling.txt]

scf	Autosome/heterosome
newscf_1	autosome
newscf_2	autosome
newscf_3	autosome
newscf_4	autosome
newscf_5	autosome
newscf_6	autosome
newscf_7	autosome
newscf_8	autosome
newscf_9	autosome
newscf_10	autosome
newscf_11	autosome
newscf_12	autosome
newscf_13	autosome
newscf_14	autosome
newscf_15	autosome
newscf_16	autosome
newscf_17	autosome
newscf_18	putative_heterosome
newscf_19	autosome
newscf_20	autosome
newscf_21	autosome
newscf_22	autosome
newscf_23	autosome
newscf_24	autosome
newscf_25	autosome
newscf_26	autosome
newscf_27	autosome
newscf_28	autosome
newscf_29	autosome
newscf_30	autosome
newscf_31	autosome
newscf_32	autosome
newscf_33	autosome
newscf_34	autosome
newscf_35	autosome
newscf_36	autosome
newscf_37	heterosome
newscf_38	autosome
newscf_39	autosome
newscf_40	NA
newscf_41	autosome
newscf_42	autosome
newscf_43	putative_heterosome
newscf_44	autosome
newscf_45	autosome
newscf_46	autosome
newscf_47	autosome
newscf_48	heterosome
newscf_49	autosome
newscf_50	autosome
newscf_51	autosome
newscf_52	autosome
newscf_53	autosome
newscf_54	autosome
newscf_55	autosome
newscf_56	autosome
newscf_57	autosome
newscf_58	autosome
newscf_59	autosome
newscf_60	autosome
newscf_61	autosome
newscf_62	autosome
newscf_63	autosome
newscf_64	autosome
newscf_65	autosome
newscf_66	autosome
newscf_67	autosome
newscf_68	autosome
newscf_69	NA
newscf_70	NA
newscf_71	autosome
newscf_72	autosome
newscf_73	autosome
newscf_74	autosome
newscf_75	autosome
newscf_76	autosome
newscf_77	autosome
newscf_78	autosome
newscf_79	autosome
newscf_80	autosome
newscf_81	autosome
newscf_82	NA
newscf_83	autosome
newscf_84	putative_heterosome
newscf_85	autosome
newscf_86	autosome
newscf_87	autosome
newscf_88	autosome
newscf_89	autosome
newscf_90	autosome
newscf_91	autosome
newscf_92	autosome
newscf_93	autosome
newscf_94	autosome
newscf_95	autosome
newscf_96	autosome
newscf_97	autosome
newscf_98	autosome
newscf_99	autosome
newscf_100	autosome
newscf_101	autosome
newscf_102	autosome
newscf_103	autosome
newscf_104	autosome
newscf_105	autosome
newscf_106	heterosome
newscf_107	autosome
newscf_108	autosome
newscf_109	autosome
newscf_110	putative_heterosome
newscf_111	NA
newscf_112	autosome
newscf_113	putative_heterosome
newscf_114	autosome
newscf_115	autosome
newscf_116	autosome
newscf_117	autosome
newscf_118	autosome
newscf_119	autosome
newscf_120	autosome
newscf_121	autosome
newscf_122	autosome
newscf_123	autosome
newscf_124	autosome
newscf_125	autosome
newscf_126	autosome
newscf_127	autosome
newscf_128	autosome
newscf_129	autosome
newscf_130	autosome
newscf_131	heterosome
newscf_132	autosome
newscf_133	putative_heterosome
newscf_134	autosome
newscf_135	autosome
newscf_136	autosome
newscf_137	NA
newscf_138	autosome
newscf_139	autosome
newscf_140	autosome
newscf_141	autosome
newscf_142	autosome
newscf_143	autosome
newscf_144	putative_heterosome
newscf_145	putative_heterosome
newscf_146	autosome
newscf_147	autosome
newscf_148	autosome
newscf_149	autosome
newscf_150	autosome
newscf_151	putative_heterosome
newscf_152	autosome
newscf_153	autosome
newscf_154	NA
newscf_155	autosome
newscf_156	autosome
newscf_157	autosome
newscf_158	autosome
newscf_159	autosome
newscf_160	autosome
newscf_161	autosome
newscf_162	NA
newscf_163	autosome
newscf_164	autosome
newscf_165	autosome
newscf_166	autosome
newscf_167	autosome
newscf_168	autosome
newscf_169	autosome
newscf_170	autosome
newscf_171	autosome
newscf_172	autosome
newscf_173	autosome
newscf_174	putative_heterosome
newscf_175	autosome
newscf_176	autosome
newscf_177	autosome
newscf_178	autosome
newscf_179	putative_heterosome
newscf_180	putative_heterosome
newscf_181	autosome
newscf_182	autosome
newscf_183	autosome
newscf_184	autosome
newscf_185	autosome
newscf_186	autosome
newscf_187	autosome
newscf_188	putative_heterosome
newscf_189	autosome
newscf_190	autosome
newscf_191	autosome
newscf_192	autosome
newscf_193	autosome
newscf_194	autosome
newscf_195	autosome
newscf_196	autosome
newscf_197	putative_heterosome
newscf_198	autosome
newscf_199	autosome
newscf_200	autosome
newscf_201	autosome
newscf_202	autosome
newscf_203	heterosome
newscf_204	autosome
newscf_205	autosome
newscf_206	autosome
newscf_207	autosome
newscf_208	autosome
newscf_209	autosome
newscf_210	autosome
newscf_211	autosome
newscf_212	autosome
newscf_213	putative_heterosome
newscf_214	autosome
newscf_215	putative_heterosome
newscf_216	autosome
newscf_217	putative_heterosome
newscf_218	autosome
newscf_219	autosome
newscf_220	autosome
newscf_221	heterosome
newscf_222	autosome
newscf_223	autosome
newscf_224	autosome
newscf_225	autosome
newscf_226	autosome
newscf_227	autosome
newscf_228	putative_heterosome
newscf_229	putative_heterosome
newscf_230	putative_heterosome
newscf_231	autosome
newscf_232	autosome
newscf_233	autosome
newscf_234	autosome
newscf_235	autosome
newscf_236	autosome
newscf_237	autosome
newscf_238	putative_heterosome
newscf_239	autosome
newscf_240	autosome
newscf_241	autosome
newscf_242	putative_heterosome
newscf_243	autosome
newscf_244	autosome
newscf_245	autosome
newscf_246	autosome
newscf_247	autosome
newscf_248	autosome
newscf_249	autosome
newscf_250	autosome
newscf_251	autosome
newscf_252	autosome
newscf_253	autosome
newscf_254	autosome
newscf_255	autosome
newscf_256	autosome
newscf_257	autosome
newscf_258	autosome
newscf_259	putative_heterosome
newscf_260	autosome
newscf_261	autosome
newscf_262	autosome
newscf_263	autosome
newscf_264	autosome
newscf_265	autosome
newscf_266	autosome
newscf_267	autosome
newscf_268	autosome
newscf_269	autosome
newscf_270	autosome
newscf_271	autosome
newscf_272	heterosome
newscf_273	autosome
newscf_274	autosome
newscf_275	autosome
newscf_276	autosome
newscf_277	autosome
newscf_278	putative_heterosome
newscf_279	autosome
newscf_280	autosome
newscf_281	heterosome
newscf_282	autosome
newscf_283	autosome
newscf_284	autosome
newscf_285	autosome
newscf_286	NA
newscf_287	autosome
newscf_288	putative_heterosome
newscf_289	autosome
newscf_290	autosome
newscf_291	autosome
newscf_292	autosome
newscf_293	autosome
newscf_294	heterosome
newscf_295	autosome
newscf_296	autosome
newscf_297	putative_heterosome
newscf_298	autosome
newscf_299	autosome
newscf_300	putative_heterosome
newscf_301	autosome
newscf_302	autosome
newscf_303	autosome
newscf_304	autosome
newscf_305	autosome
newscf_306	putative_heterosome
newscf_307	autosome
newscf_308	autosome
newscf_309	autosome
newscf_310	autosome
newscf_311	putative_heterosome
newscf_312	heterosome
newscf_313	autosome
newscf_314	autosome
newscf_315	NA
newscf_316	autosome
newscf_317	autosome
newscf_318	autosome
newscf_319	autosome
newscf_320	autosome
newscf_321	autosome
newscf_322	autosome
newscf_323	autosome
newscf_324	putative_heterosome
newscf_325	putative_heterosome
newscf_326	autosome
newscf_327	autosome
newscf_328	autosome
newscf_329	autosome
newscf_330	autosome
newscf_331	putative_heterosome
newscf_332	NA
newscf_333	autosome
newscf_334	autosome
newscf_335	autosome
newscf_336	autosome
newscf_337	autosome
newscf_338	autosome
newscf_339	autosome
newscf_340	autosome
newscf_341	autosome
newscf_342	autosome
newscf_343	autosome
newscf_344	autosome
newscf_345	autosome
newscf_346	autosome
newscf_347	autosome
newscf_348	autosome
newscf_349	autosome
newscf_350	autosome
newscf_351	autosome
newscf_352	autosome
newscf_353	autosome
newscf_354	autosome
newscf_355	autosome
newscf_356	NA
newscf_357	autosome
newscf_358	autosome
newscf_359	autosome
newscf_360	autosome
newscf_361	autosome
newscf_362	autosome
newscf_363	autosome
newscf_364	autosome
newscf_365	NA
newscf_366	autosome
newscf_367	autosome
newscf_368	autosome
newscf_369	autosome
newscf_370	autosome
newscf_371	putative_heterosome
newscf_372	autosome
newscf_373	autosome
newscf_374	autosome
newscf_375	putative_heterosome
newscf_376	autosome
newscf_377	autosome
newscf_378	putative_heterosome
newscf_379	heterosome
newscf_380	autosome
newscf_381	putative_heterosome
newscf_382	autosome
newscf_383	autosome
newscf_384	autosome
newscf_385	autosome
newscf_386	autosome
newscf_387	autosome
newscf_388	autosome
newscf_389	autosome
newscf_390	autosome
newscf_391	autosome
newscf_392	autosome
newscf_393	autosome
newscf_394	autosome
newscf_395	autosome
newscf_396	putative_heterosome
newscf_397	autosome
newscf_398	autosome
newscf_399	autosome
newscf_400	autosome
newscf_401	autosome
newscf_402	autosome
newscf_403	autosome
newscf_404	autosome
newscf_405	NA
newscf_406	NA
newscf_407	autosome
newscf_408	autosome
newscf_409	heterosome
newscf_410	autosome
newscf_411	autosome
newscf_412	autosome
newscf_413	heterosome
newscf_414	autosome
newscf_415	autosome
newscf_416	heterosome
newscf_417	autosome
newscf_418	autosome
newscf_419	autosome
newscf_420	autosome
newscf_421	autosome
newscf_422	autosome
newscf_423	autosome
newscf_424	autosome
newscf_425	autosome
newscf_426	autosome
newscf_427	autosome
newscf_428	autosome
newscf_429	autosome
newscf_430	autosome
newscf_431	autosome
newscf_432	autosome
newscf_433	NA
newscf_434	autosome
newscf_435	NA
newscf_436	autosome
newscf_437	autosome
newscf_438	autosome
newscf_439	autosome
newscf_440	autosome
newscf_441	autosome
newscf_442	autosome
newscf_443	autosome
newscf_444	autosome
newscf_445	autosome
newscf_446	autosome
newscf_447	autosome
newscf_448	autosome
newscf_449	autosome
newscf_450	autosome
newscf_451	autosome
newscf_452	NA
newscf_453	autosome
newscf_454	autosome
newscf_455	autosome
newscf_456	autosome
newscf_457	putative_heterosome
newscf_458	NA
newscf_459	autosome
newscf_460	autosome
newscf_461	putative_heterosome
newscf_462	autosome
newscf_463	autosome
newscf_464	autosome
newscf_465	autosome
newscf_466	heterosome
newscf_467	autosome
newscf_468	autosome
newscf_469	autosome
newscf_470	autosome
newscf_471	autosome
newscf_472	autosome
newscf_473	autosome
newscf_474	autosome
newscf_475	heterosome
newscf_476	autosome
newscf_477	autosome
newscf_478	autosome
newscf_479	autosome
newscf_480	autosome
newscf_481	autosome
newscf_482	autosome
newscf_483	autosome
newscf_484	autosome
newscf_485	autosome
newscf_486	autosome
newscf_487	autosome
newscf_488	autosome
newscf_489	autosome
newscf_490	autosome
newscf_491	autosome
newscf_492	autosome
newscf_493	autosome
newscf_494	autosome
newscf_495	putative_heterosome
newscf_496	NA
newscf_497	autosome
newscf_498	autosome
newscf_499	autosome
newscf_500	autosome
newscf_501	autosome
newscf_502	autosome
newscf_503	autosome
newscf_504	autosome
newscf_505	autosome
newscf_506	autosome
newscf_507	autosome
newscf_508	heterosome
newscf_509	autosome
newscf_510	autosome
newscf_511	putative_heterosome
newscf_512	autosome
newscf_513	putative_heterosome
newscf_514	autosome
newscf_515	autosome
newscf_516	autosome
newscf_517	autosome
newscf_518	autosome
newscf_519	autosome
newscf_520	autosome
newscf_521	autosome
newscf_522	autosome
newscf_523	putative_heterosome
newscf_524	autosome
newscf_525	autosome
newscf_526	autosome
newscf_527	autosome
newscf_528	autosome
newscf_529	autosome
newscf_530	autosome
newscf_531	autosome
newscf_532	putative_heterosome
newscf_533	putative_heterosome
newscf_534	autosome
newscf_535	autosome
newscf_536	autosome
newscf_537	autosome
newscf_538	autosome
newscf_539	autosome
newscf_540	putative_heterosome
newscf_541	autosome
newscf_542	autosome
newscf_543	autosome
newscf_544	autosome
newscf_545	autosome
newscf_546	autosome
newscf_547	autosome
newscf_548	autosome
newscf_549	autosome
newscf_550	autosome
newscf_551	autosome
newscf_552	autosome
newscf_553	autosome
newscf_554	heterosome
newscf_555	autosome
newscf_556	autosome
newscf_557	autosome
newscf_558	autosome
newscf_559	heterosome
newscf_560	autosome
newscf_561	autosome
newscf_562	autosome
newscf_563	autosome
newscf_564	autosome
newscf_565	putative_heterosome
newscf_566	autosome
newscf_567	autosome
newscf_568	autosome
newscf_569	autosome
newscf_570	autosome
newscf_571	autosome
newscf_572	autosome
newscf_573	autosome
newscf_574	autosome
newscf_575	autosome
newscf_576	putative_heterosome
newscf_577	heterosome
newscf_578	autosome
newscf_579	autosome
newscf_580	autosome
newscf_581	autosome
newscf_582	autosome
newscf_583	autosome
newscf_584	autosome
newscf_585	autosome
newscf_586	autosome
newscf_587	autosome
newscf_588	autosome
newscf_589	autosome
newscf_590	autosome
newscf_591	autosome
newscf_592	autosome
newscf_593	autosome
newscf_594	autosome
newscf_595	autosome
newscf_596	autosome
newscf_597	heterosome
newscf_598	autosome
newscf_599	autosome
newscf_600	autosome
newscf_601	putative_heterosome
newscf_602	autosome
newscf_603	autosome
newscf_604	autosome
newscf_605	autosome
newscf_606	autosome
newscf_607	autosome
newscf_608	autosome
newscf_609	autosome
newscf_610	autosome
newscf_611	autosome
newscf_612	autosome
newscf_613	autosome
newscf_614	putative_heterosome
newscf_615	putative_heterosome
newscf_616	autosome
newscf_617	autosome
newscf_618	autosome
newscf_619	autosome
newscf_620	autosome
newscf_621	putative_heterosome
newscf_622	autosome
newscf_623	autosome
newscf_624	autosome
newscf_625	autosome
newscf_626	autosome
newscf_627	putative_heterosome
newscf_628	autosome
newscf_629	autosome
newscf_630	autosome
newscf_631	autosome
newscf_632	autosome
newscf_633	autosome
newscf_634	autosome
newscf_635	autosome
newscf_636	autosome
newscf_637	autosome
newscf_638	autosome
newscf_639	autosome
newscf_640	autosome
newscf_641	autosome
newscf_642	autosome
newscf_643	autosome
newscf_644	autosome
newscf_645	autosome
newscf_646	autosome
newscf_647	autosome
newscf_648	autosome
newscf_649	autosome
newscf_650	heterosome
newscf_651	autosome
newscf_652	autosome
newscf_653	autosome
newscf_654	autosome
newscf_655	autosome
newscf_656	autosome
newscf_657	autosome
newscf_658	autosome
newscf_659	autosome
newscf_660	heterosome
newscf_661	autosome
newscf_662	autosome
newscf_663	NA
newscf_664	autosome
newscf_665	autosome
newscf_666	autosome
newscf_667	autosome
newscf_668	autosome
newscf_669	autosome
newscf_670	autosome
newscf_671	autosome
newscf_672	autosome
newscf_673	autosome
newscf_674	autosome
newscf_675	NA
newscf_676	autosome
newscf_677	autosome
newscf_678	autosome
newscf_679	autosome
newscf_680	autosome
newscf_681	autosome
newscf_682	autosome
newscf_683	heterosome
newscf_684	autosome
newscf_685	autosome
newscf_686	autosome
newscf_687	autosome
newscf_688	autosome
newscf_689	autosome
newscf_690	autosome
newscf_691	autosome
newscf_692	putative_heterosome
newscf_693	autosome
newscf_694	autosome
newscf_695	autosome
newscf_696	autosome
newscf_697	autosome
newscf_698	autosome
newscf_699	autosome
newscf_700	autosome
newscf_701	autosome
newscf_702	autosome
newscf_703	autosome
newscf_704	autosome
newscf_705	autosome
newscf_706	autosome
newscf_707	autosome
newscf_708	autosome
newscf_709	autosome
newscf_710	autosome
newscf_711	heterosome
newscf_712	heterosome
newscf_713	autosome
newscf_714	autosome
newscf_715	autosome
newscf_716	autosome
newscf_717	autosome
newscf_718	putative_heterosome
newscf_719	heterosome
newscf_720	autosome
newscf_721	autosome
newscf_722	autosome
newscf_723	autosome
newscf_724	NA
newscf_725	autosome
newscf_726	heterosome
newscf_727	autosome
newscf_728	autosome
newscf_729	autosome
newscf_730	autosome
newscf_731	autosome
newscf_732	autosome
newscf_733	autosome
newscf_734	autosome
newscf_735	autosome
newscf_736	autosome
newscf_737	autosome
newscf_738	heterosome
newscf_739	autosome
newscf_740	autosome
newscf_741	autosome
newscf_742	autosome
newscf_743	autosome
newscf_744	autosome
newscf_745	autosome
newscf_746	autosome
newscf_747	heterosome
newscf_748	NA
newscf_749	autosome
newscf_750	autosome
newscf_751	heterosome
newscf_752	autosome
newscf_753	autosome
newscf_754	autosome
newscf_755	autosome
newscf_756	autosome
newscf_757	autosome
newscf_758	autosome
newscf_759	autosome
newscf_760	autosome
newscf_761	autosome
newscf_762	autosome
newscf_763	autosome
newscf_764	putative_heterosome
newscf_765	autosome
newscf_766	autosome
newscf_767	autosome
newscf_768	autosome
newscf_769	autosome
newscf_770	autosome
newscf_771	autosome
newscf_772	autosome
newscf_773	autosome
newscf_774	autosome
newscf_775	autosome
newscf_776	autosome
newscf_777	heterosome
newscf_778	putative_heterosome
newscf_779	autosome
newscf_780	autosome
newscf_781	NA
newscf_782	autosome
newscf_783	putative_heterosome
newscf_784	autosome
newscf_785	autosome
newscf_786	autosome
newscf_787	autosome
newscf_788	NA
newscf_789	autosome
newscf_790	autosome
newscf_791	autosome
newscf_792	autosome
newscf_793	autosome
newscf_794	autosome
newscf_795	autosome
newscf_796	autosome
newscf_797	putative_heterosome
newscf_798	autosome
newscf_799	putative_heterosome
newscf_800	autosome
newscf_801	autosome
newscf_802	autosome
newscf_803	autosome
newscf_804	autosome
newscf_805	autosome
newscf_806	autosome
newscf_807	autosome
newscf_808	autosome
newscf_809	autosome
newscf_810	autosome
newscf_811	autosome
newscf_812	autosome
newscf_813	autosome
newscf_814	autosome
newscf_815	autosome
newscf_816	autosome
newscf_817	autosome
newscf_818	autosome
newscf_819	autosome
newscf_820	autosome
newscf_821	autosome
newscf_822	autosome
newscf_823	autosome
newscf_824	autosome
newscf_825	autosome
newscf_826	autosome
newscf_827	autosome
newscf_828	autosome
newscf_829	autosome
newscf_830	autosome
newscf_831	autosome
newscf_832	autosome
newscf_833	NA
newscf_834	autosome
newscf_835	autosome
newscf_836	autosome
newscf_837	autosome
newscf_838	autosome
newscf_839	heterosome
newscf_840	autosome
newscf_841	autosome
newscf_842	autosome
newscf_843	autosome
newscf_844	autosome
newscf_845	autosome
newscf_846	heterosome
newscf_847	autosome
newscf_848	autosome
newscf_849	autosome
newscf_850	autosome
newscf_851	autosome
newscf_852	autosome
newscf_853	autosome
newscf_854	autosome
newscf_855	autosome
newscf_856	autosome
newscf_857	autosome
newscf_858	autosome
newscf_859	NA
newscf_860	autosome
newscf_861	autosome
newscf_862	autosome
newscf_863	autosome
newscf_864	putative_heterosome
newscf_865	autosome
newscf_866	autosome
newscf_867	autosome
newscf_868	autosome
newscf_869	autosome
newscf_870	autosome
newscf_871	autosome
newscf_872	autosome
newscf_873	autosome
newscf_874	autosome
newscf_875	autosome
newscf_876	autosome
newscf_877	autosome
newscf_878	autosome
newscf_879	autosome
newscf_880	autosome
newscf_881	autosome
newscf_882	autosome
newscf_883	autosome
newscf_884	autosome
newscf_885	autosome
newscf_886	autosome
newscf_887	autosome
newscf_888	putative_heterosome
newscf_889	autosome
newscf_890	autosome
newscf_891	heterosome
newscf_892	autosome
newscf_893	autosome
newscf_894	autosome
newscf_895	autosome
newscf_896	autosome
newscf_897	autosome
newscf_898	autosome
newscf_899	autosome
newscf_900	autosome
newscf_901	NA
newscf_902	autosome
newscf_903	autosome
newscf_904	heterosome
newscf_905	autosome
newscf_906	autosome
newscf_907	autosome
newscf_908	autosome
newscf_909	autosome
newscf_910	autosome
newscf_911	putative_heterosome
newscf_912	autosome
newscf_913	autosome
newscf_914	autosome
newscf_915	autosome
newscf_916	autosome
newscf_917	autosome
newscf_918	autosome
newscf_919	autosome
newscf_920	autosome
newscf_921	autosome
newscf_922	autosome
newscf_923	autosome
newscf_924	autosome
newscf_925	autosome
newscf_926	autosome
newscf_927	NA
newscf_928	autosome
newscf_929	autosome
newscf_930	autosome
newscf_931	autosome
newscf_932	autosome
newscf_933	autosome
newscf_934	autosome
newscf_935	autosome
newscf_936	autosome
newscf_937	autosome
newscf_938	autosome
newscf_939	autosome
newscf_940	autosome
newscf_941	autosome
newscf_942	autosome
newscf_943	putative_heterosome
newscf_944	autosome
newscf_945	heterosome
newscf_946	autosome
newscf_947	autosome
newscf_948	autosome
newscf_949	autosome
newscf_950	autosome
newscf_951	autosome
newscf_952	autosome
newscf_953	autosome
newscf_954	heterosome
newscf_955	NA
newscf_956	autosome
newscf_957	autosome
newscf_958	autosome
newscf_959	autosome
newscf_960	autosome
newscf_961	autosome
newscf_962	autosome
newscf_963	autosome
newscf_964	autosome
newscf_965	autosome
newscf_966	autosome
newscf_967	autosome
newscf_968	autosome
newscf_969	autosome
newscf_970	autosome
newscf_971	NA
newscf_972	autosome
newscf_973	autosome
newscf_974	autosome
newscf_975	autosome
newscf_976	autosome
newscf_977	autosome
newscf_978	autosome
newscf_979	autosome
newscf_980	autosome
newscf_981	autosome
newscf_982	autosome
newscf_983	autosome
newscf_984	autosome
newscf_985	autosome
newscf_986	autosome
newscf_987	autosome
newscf_988	autosome
newscf_989	autosome
newscf_990	autosome
newscf_991	autosome
newscf_992	autosome
newscf_993	autosome
newscf_994	autosome
newscf_995	autosome
newscf_996	autosome
newscf_997	autosome
newscf_998	putative_heterosome
newscf_999	autosome
newscf_1000	autosome
newscf_1001	heterosome
newscf_1002	autosome
newscf_1003	autosome
newscf_1004	autosome
newscf_1005	autosome
newscf_1006	autosome
newscf_1007	autosome
newscf_1008	autosome
newscf_1009	autosome
newscf_1010	putative_heterosome
newscf_1011	autosome
newscf_1012	autosome
newscf_1013	autosome
newscf_1014	autosome
newscf_1015	autosome
newscf_1016	autosome
newscf_1017	autosome
newscf_1018	autosome
newscf_1019	autosome
newscf_1020	autosome
newscf_1021	autosome
newscf_1022	autosome
newscf_1023	autosome
newscf_1024	autosome
newscf_1025	autosome
newscf_1026	autosome
newscf_1027	autosome
newscf_1028	putative_heterosome
newscf_1029	autosome
newscf_1030	autosome
newscf_1031	autosome
newscf_1032	autosome
newscf_1033	autosome
newscf_1034	autosome
newscf_1035	autosome
newscf_1036	putative_heterosome
newscf_1037	autosome
newscf_1038	autosome
newscf_1039	heterosome
newscf_1040	autosome
newscf_1041	heterosome
newscf_1042	autosome
newscf_1043	putative_heterosome
newscf_1044	autosome
newscf_1045	autosome
newscf_1046	autosome
newscf_1047	autosome
newscf_1048	autosome
newscf_1049	autosome
newscf_1050	autosome
newscf_1051	autosome
newscf_1052	autosome
newscf_1053	autosome
newscf_1054	autosome
newscf_1055	putative_heterosome
newscf_1056	autosome
newscf_1057	putative_heterosome
newscf_1058	autosome
newscf_1059	autosome
newscf_1060	autosome
newscf_1061	autosome
newscf_1062	autosome
newscf_1063	autosome
newscf_1064	autosome
newscf_1065	autosome
newscf_1066	autosome
newscf_1067	autosome
newscf_1068	autosome
newscf_1069	autosome
newscf_1070	autosome
newscf_1071	autosome
newscf_1072	autosome
newscf_1073	autosome
newscf_1074	autosome
newscf_1075	autosome
newscf_1076	autosome
newscf_1077	autosome
newscf_1078	autosome
newscf_1079	autosome
newscf_1080	autosome
newscf_1081	autosome
newscf_1082	autosome
newscf_1083	autosome
newscf_1084	autosome
newscf_1085	autosome
newscf_1086	autosome
newscf_1087	autosome
newscf_1088	autosome
newscf_1089	autosome
newscf_1090	autosome
newscf_1091	autosome
newscf_1092	autosome
newscf_1093	autosome
newscf_1094	autosome
newscf_1095	putative_heterosome
newscf_1096	autosome
newscf_1097	autosome
newscf_1098	autosome
newscf_1099	heterosome
newscf_1100	autosome
newscf_1101	autosome
newscf_1102	autosome
newscf_1103	autosome
newscf_1104	autosome
newscf_1105	autosome
newscf_1106	autosome
newscf_1107	autosome
newscf_1108	autosome
newscf_1109	autosome
newscf_1110	heterosome
newscf_1111	autosome
newscf_1112	autosome
newscf_1113	autosome
newscf_1114	autosome
newscf_1115	autosome
newscf_1116	heterosome
newscf_1117	autosome
newscf_1118	autosome
newscf_1119	autosome
newscf_1120	autosome
newscf_1121	autosome
newscf_1122	autosome
newscf_1123	autosome
newscf_1124	autosome
newscf_1125	autosome
newscf_1126	NA
newscf_1127	autosome
newscf_1128	autosome
newscf_1129	autosome
newscf_1130	autosome
newscf_1131	autosome
newscf_1132	autosome
newscf_1133	autosome
newscf_1134	autosome
newscf_1135	putative_heterosome
newscf_1136	autosome
newscf_1137	autosome
newscf_1138	autosome
newscf_1139	autosome
newscf_1140	autosome
newscf_1141	autosome
newscf_1142	autosome
newscf_1143	putative_heterosome
newscf_1144	autosome
newscf_1145	autosome
newscf_1146	NA
newscf_1147	autosome
newscf_1148	autosome
newscf_1149	autosome
newscf_1150	putative_heterosome
newscf_1151	NA
newscf_1152	autosome
newscf_1153	putative_heterosome
newscf_1154	autosome
newscf_1155	autosome
newscf_1156	heterosome
newscf_1157	autosome
newscf_1158	NA
newscf_1159	autosome
newscf_1160	putative_heterosome
newscf_1161	autosome
newscf_1162	autosome
newscf_1163	autosome
newscf_1164	autosome
newscf_1165	autosome
newscf_1166	autosome
newscf_1167	autosome
newscf_1168	autosome
newscf_1169	putative_heterosome
newscf_1170	autosome
newscf_1171	autosome
newscf_1172	autosome
newscf_1173	autosome
newscf_1174	autosome
newscf_1175	autosome
newscf_1176	autosome
newscf_1177	autosome
newscf_1178	autosome
newscf_1179	autosome
newscf_1180	autosome
newscf_1181	autosome
newscf_1182	autosome
newscf_1183	autosome
newscf_1184	heterosome
newscf_1185	autosome
newscf_1186	putative_heterosome
newscf_1187	autosome
newscf_1188	autosome
newscf_1189	autosome
newscf_1190	autosome
newscf_1191	putative_heterosome
newscf_1192	autosome
newscf_1193	autosome
newscf_1194	autosome
newscf_1195	autosome
newscf_1196	autosome
newscf_1197	autosome
newscf_1198	autosome
newscf_1199	autosome
newscf_1200	autosome
newscf_1201	putative_heterosome
newscf_1202	autosome
newscf_1203	autosome
newscf_1204	autosome
newscf_1205	autosome
newscf_1206	autosome
newscf_1207	autosome
newscf_1208	autosome
newscf_1209	autosome
newscf_1210	autosome
newscf_1211	autosome
newscf_1212	autosome
newscf_1213	autosome
newscf_1214	autosome
newscf_1215	autosome
newscf_1216	autosome
newscf_1217	autosome
newscf_1218	autosome
newscf_1219	autosome
newscf_1220	autosome
newscf_1221	autosome
newscf_1222	autosome
newscf_1223	autosome
newscf_1224	autosome
newscf_1225	autosome
newscf_1226	heterosome
newscf_1227	autosome
newscf_1228	autosome
newscf_1229	autosome
newscf_1230	autosome
newscf_1231	autosome
newscf_1232	autosome
newscf_1233	autosome
newscf_1234	autosome
newscf_1235	autosome
newscf_1236	autosome
newscf_1237	autosome
newscf_1238	autosome
newscf_1239	autosome
newscf_1240	autosome
newscf_1241	autosome
newscf_1242	autosome
newscf_1243	autosome
newscf_1244	putative_heterosome
newscf_1245	autosome
newscf_1246	autosome
newscf_1247	autosome
newscf_1248	autosome
newscf_1249	autosome
newscf_1250	autosome
newscf_1251	autosome
newscf_1252	autosome
newscf_1253	autosome
newscf_1254	autosome
newscf_1255	autosome
newscf_1256	autosome
newscf_1257	autosome
newscf_1258	autosome
newscf_1259	autosome
newscf_1260	heterosome
newscf_1261	autosome
newscf_1262	autosome
newscf_1263	autosome
newscf_1264	NA
newscf_1265	autosome
newscf_1266	autosome
newscf_1267	autosome
newscf_1268	autosome
newscf_1269	autosome
newscf_1270	autosome
newscf_1271	autosome
newscf_1272	putative_heterosome
newscf_1273	autosome
newscf_1274	autosome
newscf_1275	autosome
newscf_1276	autosome
newscf_1277	autosome
newscf_1278	autosome
newscf_1279	NA
newscf_1280	autosome
newscf_1281	autosome
newscf_1282	autosome
newscf_1283	autosome
newscf_1284	autosome
newscf_1285	autosome
newscf_1286	autosome
newscf_1287	autosome
newscf_1288	autosome
newscf_1289	NA
newscf_1290	autosome
newscf_1291	autosome
newscf_1292	autosome
newscf_1293	autosome
newscf_1294	autosome
newscf_1295	autosome
newscf_1296	putative_heterosome
newscf_1297	autosome
newscf_1298	autosome
newscf_1299	autosome
newscf_1300	autosome
newscf_1301	autosome
newscf_1302	NA
newscf_1303	autosome
newscf_1304	autosome
newscf_1305	autosome
newscf_1306	autosome
newscf_1307	autosome
newscf_1308	heterosome
newscf_1309	autosome
newscf_1310	autosome
newscf_1311	autosome
newscf_1312	heterosome
newscf_1313	autosome
newscf_1314	heterosome
newscf_1315	autosome
newscf_1316	autosome
newscf_1317	heterosome
newscf_1318	autosome
newscf_1319	autosome
newscf_1320	autosome
newscf_1321	autosome
newscf_1322	NA
newscf_1323	autosome
newscf_1324	autosome
newscf_1325	autosome
newscf_1326	autosome
newscf_1327	autosome
newscf_1328	autosome
newscf_1329	autosome
newscf_1330	autosome
newscf_1331	autosome
newscf_1332	autosome
newscf_1333	autosome
newscf_1334	autosome
newscf_1335	autosome
newscf_1336	autosome
newscf_1337	autosome
newscf_1338	autosome
newscf_1339	autosome
newscf_1340	autosome
newscf_1341	putative_heterosome
newscf_1342	putative_heterosome
newscf_1343	autosome
newscf_1344	autosome
newscf_1345	autosome
newscf_1346	autosome
newscf_1347	autosome
newscf_1348	autosome
newscf_1349	autosome
newscf_1350	autosome
newscf_1351	autosome
newscf_1352	autosome
newscf_1353	autosome
newscf_1354	autosome
newscf_1355	autosome
newscf_1356	autosome
newscf_1357	autosome
newscf_1358	autosome
newscf_1359	autosome
newscf_1360	autosome
newscf_1361	autosome
newscf_1362	autosome
newscf_1363	autosome
newscf_1364	autosome
newscf_1365	putative_heterosome
newscf_1366	autosome
newscf_1367	autosome
newscf_1368	autosome
newscf_1369	autosome
newscf_1370	autosome
newscf_1371	autosome
newscf_1372	autosome
newscf_1373	autosome
newscf_1374	autosome
newscf_1375	autosome
newscf_1376	heterosome
newscf_1377	autosome
newscf_1378	autosome
newscf_1379	putative_heterosome
newscf_1380	autosome
newscf_1381	autosome
newscf_1382	autosome
newscf_1383	autosome
newscf_1384	putative_heterosome
newscf_1385	NA
newscf_1386	autosome
newscf_1387	autosome
newscf_1388	NA
newscf_1389	autosome
newscf_1390	autosome
newscf_1391	autosome
newscf_1392	autosome
newscf_1393	autosome
newscf_1394	autosome
newscf_1395	autosome
newscf_1396	autosome
newscf_1397	autosome
newscf_1398	NA
newscf_1399	autosome
newscf_1400	autosome
newscf_1401	autosome
newscf_1402	autosome
newscf_1403	autosome
newscf_1404	autosome
newscf_1405	autosome
newscf_1406	autosome
newscf_1407	putative_heterosome
newscf_1408	autosome
newscf_1409	autosome
newscf_1410	autosome
newscf_1411	autosome
newscf_1412	putative_heterosome
newscf_1413	autosome
newscf_1414	autosome
newscf_1415	autosome
newscf_1416	autosome
newscf_1417	autosome
newscf_1418	heterosome
newscf_1419	autosome
newscf_1420	autosome
newscf_1421	autosome
newscf_1422	autosome
newscf_1423	autosome
newscf_1424	autosome
newscf_1425	autosome
newscf_1426	heterosome
newscf_1427	autosome
newscf_1428	autosome
newscf_1429	autosome
newscf_1430	autosome
newscf_1431	putative_heterosome
newscf_1432	autosome
newscf_1433	autosome
newscf_1434	autosome
newscf_1435	autosome
newscf_1436	autosome
newscf_1437	autosome
newscf_1438	autosome
newscf_1439	autosome
newscf_1440	autosome
newscf_1441	autosome
newscf_1442	autosome
newscf_1443	autosome
newscf_1444	autosome
newscf_1445	NA
newscf_1446	autosome
newscf_1447	heterosome
newscf_1448	autosome
newscf_1449	autosome
newscf_1450	autosome
newscf_1451	autosome
newscf_1452	autosome
newscf_1453	autosome
newscf_1454	putative_heterosome
newscf_1455	heterosome
newscf_1456	autosome
newscf_1457	autosome
newscf_1458	autosome
newscf_1459	NA
newscf_1460	autosome
newscf_1461	autosome
newscf_1462	autosome
newscf_1463	autosome
newscf_1464	autosome
newscf_1465	autosome
newscf_1466	autosome
newscf_1467	autosome
newscf_1468	autosome
newscf_1469	autosome
newscf_1470	NA
newscf_1471	autosome
newscf_1472	autosome
newscf_1473	putative_heterosome
newscf_1474	autosome
newscf_1475	autosome
newscf_1476	autosome
newscf_1477	autosome
newscf_1478	autosome
newscf_1479	autosome
newscf_1480	putative_heterosome
newscf_1481	autosome
newscf_1482	autosome
newscf_1483	autosome
newscf_1484	NA
newscf_1485	autosome
newscf_1486	autosome
newscf_1487	autosome
newscf_1488	heterosome
newscf_1489	autosome
newscf_1490	autosome
newscf_1491	heterosome
newscf_1492	autosome
newscf_1493	autosome
newscf_1494	autosome
newscf_1495	autosome
newscf_1496	autosome
newscf_1497	autosome
newscf_1498	autosome
newscf_1499	autosome
newscf_1500	autosome
newscf_1501	autosome
newscf_1502	autosome
newscf_1503	autosome
newscf_1504	autosome
newscf_1505	autosome
newscf_1506	autosome
newscf_1507	autosome
newscf_1508	autosome
newscf_1509	autosome
newscf_1510	heterosome
newscf_1511	autosome
newscf_1512	autosome
newscf_1513	autosome
newscf_1514	heterosome
newscf_1515	autosome
newscf_1516	NA
newscf_1517	autosome
newscf_1518	putative_heterosome
newscf_1519	autosome
newscf_1520	autosome
newscf_1521	autosome
newscf_1522	autosome
newscf_1523	autosome
newscf_1524	autosome
newscf_1525	NA
newscf_1526	autosome
newscf_1527	autosome
newscf_1528	autosome
newscf_1529	autosome
newscf_1530	autosome
newscf_1531	autosome
newscf_1532	autosome
newscf_1533	autosome
newscf_1534	autosome
newscf_1535	autosome
newscf_1536	autosome
newscf_1537	autosome
newscf_1538	autosome
newscf_1539	autosome
newscf_1540	autosome
newscf_1541	autosome
newscf_1542	autosome
newscf_1543	autosome
newscf_1544	autosome
newscf_1545	autosome
newscf_1546	autosome
newscf_1547	autosome
newscf_1548	autosome
newscf_1549	autosome
newscf_1550	autosome
newscf_1551	NA
newscf_1552	autosome
newscf_1553	autosome
newscf_1554	autosome
newscf_1555	heterosome
newscf_1556	autosome
newscf_1557	autosome
newscf_1558	heterosome
newscf_1559	autosome
newscf_1560	putative_heterosome
newscf_1561	autosome
newscf_1562	putative_heterosome
newscf_1563	autosome
newscf_1564	autosome
newscf_1565	autosome
newscf_1566	autosome
newscf_1567	autosome
newscf_1568	autosome
newscf_1569	putative_heterosome
newscf_1570	autosome
newscf_1571	autosome
newscf_1572	autosome
newscf_1573	autosome
newscf_1574	autosome
newscf_1575	autosome
newscf_1576	autosome
newscf_1577	autosome
newscf_1578	autosome
newscf_1579	autosome
newscf_1580	autosome
newscf_1581	autosome
newscf_1582	autosome
newscf_1583	autosome
newscf_1584	autosome
newscf_1585	autosome
newscf_1586	autosome
newscf_1587	autosome
newscf_1588	autosome
newscf_1589	autosome
newscf_1590	autosome
newscf_1591	autosome
newscf_1592	autosome
newscf_1593	putative_heterosome
newscf_1594	autosome
newscf_1595	autosome
newscf_1596	autosome
newscf_1597	autosome
newscf_1598	putative_heterosome
newscf_1599	autosome
newscf_1600	heterosome
newscf_1601	autosome
newscf_1602	autosome
newscf_1603	autosome
newscf_1604	autosome
newscf_1605	heterosome
newscf_1606	autosome
newscf_1607	autosome
newscf_1608	autosome
newscf_1609	NA
newscf_1610	autosome
newscf_1611	heterosome
newscf_1612	autosome
newscf_1613	autosome
newscf_1614	autosome
newscf_1615	autosome
newscf_1616	autosome
newscf_1617	autosome
newscf_1618	autosome
newscf_1619	autosome
newscf_1620	autosome
newscf_1621	autosome
newscf_1622	autosome
newscf_1623	autosome
newscf_1624	autosome
newscf_1625	autosome
newscf_1626	autosome
newscf_1627	NA
newscf_1628	autosome
newscf_1629	autosome
newscf_1630	autosome
newscf_1631	autosome
newscf_1632	NA
newscf_1633	autosome
newscf_1634	autosome
newscf_1635	autosome
newscf_1636	autosome
newscf_1637	autosome
newscf_1638	autosome
newscf_1639	autosome
newscf_1640	autosome
newscf_1641	autosome
newscf_1642	autosome
newscf_1643	autosome
newscf_1644	autosome
newscf_1645	autosome
newscf_1646	autosome
newscf_1647	autosome
newscf_1648	autosome
newscf_1649	autosome
newscf_1650	autosome
newscf_1651	autosome
newscf_1652	NA
newscf_1653	autosome
newscf_1654	autosome
newscf_1655	autosome
newscf_1656	autosome
newscf_1657	autosome
newscf_1658	NA
newscf_1659	autosome
newscf_1660	putative_heterosome
newscf_1661	autosome
newscf_1662	autosome
newscf_1663	autosome
newscf_1664	autosome
newscf_1665	heterosome
newscf_1666	autosome
newscf_1667	autosome
newscf_1668	autosome
newscf_1669	putative_heterosome
newscf_1670	autosome
newscf_1671	autosome
newscf_1672	NA
newscf_1673	autosome
newscf_1674	autosome
newscf_1675	autosome
newscf_1676	autosome
newscf_1677	autosome
newscf_1678	autosome
newscf_1679	autosome
newscf_1680	autosome
newscf_1681	autosome
newscf_1682	autosome
newscf_1683	autosome
newscf_1684	autosome
newscf_1685	autosome
newscf_1686	autosome
newscf_1687	autosome
newscf_1688	putative_heterosome
newscf_1689	autosome
newscf_1690	autosome
newscf_1691	heterosome
newscf_1692	autosome
newscf_1693	autosome
newscf_1694	autosome
newscf_1695	autosome
newscf_1696	autosome
newscf_1697	autosome
newscf_1698	autosome
newscf_1699	autosome
newscf_1700	autosome
newscf_1701	autosome
newscf_1702	autosome
newscf_1703	autosome
newscf_1704	autosome
newscf_1705	autosome
newscf_1706	autosome
newscf_1707	autosome
newscf_1708	autosome
newscf_1709	heterosome
newscf_1710	autosome
newscf_1711	autosome
newscf_1712	autosome
newscf_1713	autosome
newscf_1714	NA
newscf_1715	autosome
newscf_1716	autosome
newscf_1717	autosome
newscf_1718	autosome
newscf_1719	autosome
newscf_1720	autosome
newscf_1721	NA
newscf_1722	heterosome
newscf_1723	autosome
newscf_1724	autosome
newscf_1725	autosome
newscf_1726	autosome
newscf_1727	autosome
newscf_1728	autosome
newscf_1729	putative_heterosome
newscf_1730	autosome
newscf_1731	heterosome
newscf_1732	autosome
newscf_1733	autosome
newscf_1734	autosome
newscf_1735	autosome
newscf_1736	autosome
newscf_1737	autosome
newscf_1738	putative_heterosome
newscf_1739	NA
newscf_1740	autosome
newscf_1741	NA
newscf_1742	autosome
newscf_1743	autosome
newscf_1744	autosome
newscf_1745	autosome
newscf_1746	autosome
newscf_1747	autosome
newscf_1748	autosome
newscf_1749	autosome
newscf_1750	autosome
newscf_1751	autosome
newscf_1752	autosome
newscf_1753	autosome
newscf_1754	autosome
newscf_1755	autosome
newscf_1756	autosome
newscf_1757	autosome
newscf_1758	autosome
newscf_1759	autosome
newscf_1760	autosome
newscf_1761	heterosome
newscf_1762	autosome
newscf_1763	autosome
newscf_1764	autosome
newscf_1765	autosome
newscf_1766	autosome
newscf_1767	autosome
newscf_1768	autosome
newscf_1769	NA
newscf_1770	autosome
newscf_1771	autosome
newscf_1772	putative_heterosome
newscf_1773	autosome
newscf_1774	autosome
newscf_1775	autosome
newscf_1776	autosome
newscf_1777	autosome
newscf_1778	autosome
newscf_1779	autosome
newscf_1780	autosome
newscf_1781	autosome
newscf_1782	autosome
newscf_1783	putative_heterosome
newscf_1784	heterosome
newscf_1785	autosome
newscf_1786	autosome
newscf_1787	autosome
newscf_1788	autosome
newscf_1789	autosome
newscf_1790	autosome
newscf_1791	autosome
newscf_1792	autosome
newscf_1793	autosome
newscf_1794	heterosome
newscf_1795	autosome
newscf_1796	autosome
newscf_1797	autosome
newscf_1798	autosome
newscf_1799	autosome
newscf_1800	autosome
newscf_1801	autosome
newscf_1802	autosome
newscf_1803	autosome
newscf_1804	putative_heterosome
newscf_1805	autosome
newscf_1806	autosome
newscf_1807	putative_heterosome
newscf_1808	autosome
newscf_1809	autosome
newscf_1810	autosome
newscf_1811	heterosome
newscf_1812	NA
newscf_1813	autosome
newscf_1814	autosome
newscf_1815	autosome
newscf_1816	autosome
newscf_1817	autosome
newscf_1818	autosome
newscf_1819	autosome
newscf_1820	autosome
newscf_1821	autosome
newscf_1822	autosome
newscf_1823	autosome
newscf_1824	autosome
newscf_1825	autosome
newscf_1826	autosome
newscf_1827	autosome
newscf_1828	autosome
newscf_1829	autosome
newscf_1830	autosome
newscf_1831	NA
newscf_1832	autosome
newscf_1833	autosome
newscf_1834	autosome
newscf_1835	putative_heterosome
newscf_1836	autosome
newscf_1837	autosome
newscf_1838	autosome
newscf_1839	autosome
newscf_1840	autosome
newscf_1841	autosome
newscf_1842	autosome
newscf_1843	autosome
newscf_1844	autosome
newscf_1845	heterosome
newscf_1846	autosome
newscf_1847	NA
newscf_1848	autosome
newscf_1849	autosome
newscf_1850	autosome
newscf_1851	autosome
newscf_1852	autosome
newscf_1853	putative_heterosome
newscf_1854	autosome
newscf_1855	autosome
newscf_1856	autosome
newscf_1857	autosome
newscf_1858	autosome
newscf_1859	autosome
newscf_1860	autosome
newscf_1861	autosome
newscf_1862	heterosome
newscf_1863	autosome
newscf_1864	autosome
newscf_1865	autosome
newscf_1866	autosome
newscf_1867	autosome
newscf_1868	autosome
newscf_1869	autosome
newscf_1870	autosome
newscf_1871	autosome
newscf_1872	autosome
newscf_1873	autosome
newscf_1874	heterosome
newscf_1875	autosome
newscf_1876	autosome
newscf_1877	autosome
newscf_1878	autosome
newscf_1879	autosome
newscf_1880	autosome
newscf_1881	NA
newscf_1882	autosome
newscf_1883	autosome
newscf_1884	putative_heterosome
newscf_1885	autosome
newscf_1886	autosome
newscf_1887	autosome
newscf_1888	autosome
newscf_1889	autosome
newscf_1890	autosome
newscf_1891	autosome
newscf_1892	autosome
newscf_1893	autosome
newscf_1894	autosome
newscf_1895	autosome
newscf_1896	putative_heterosome
newscf_1897	autosome
newscf_1898	autosome
newscf_1899	autosome
newscf_1900	autosome
newscf_1901	autosome
newscf_1902	autosome
newscf_1903	autosome
newscf_1904	putative_heterosome
newscf_1905	autosome
newscf_1906	autosome
newscf_1907	autosome
newscf_1908	autosome
newscf_1909	autosome
newscf_1910	putative_heterosome
newscf_1911	autosome
newscf_1912	autosome
newscf_1913	autosome
newscf_1914	autosome
newscf_1915	autosome
newscf_1916	heterosome
newscf_1917	autosome
newscf_1918	autosome
newscf_1919	autosome
newscf_1920	autosome
newscf_1921	autosome
newscf_1922	autosome
newscf_1923	autosome
newscf_1924	putative_heterosome
newscf_1925	autosome
newscf_1926	autosome
newscf_1927	autosome
newscf_1928	autosome
newscf_1929	autosome
newscf_1930	autosome
newscf_1931	putative_heterosome
newscf_1932	autosome
newscf_1933	autosome
newscf_1934	NA
newscf_1935	autosome
newscf_1936	autosome
newscf_1937	autosome
newscf_1938	autosome
newscf_1939	heterosome
newscf_1940	autosome
newscf_1941	putative_heterosome
newscf_1942	autosome
newscf_1943	autosome
newscf_1944	autosome
newscf_1945	autosome
newscf_1946	autosome
newscf_1947	autosome
newscf_1948	autosome
newscf_1949	autosome
newscf_1950	putative_heterosome
newscf_1951	autosome
newscf_1952	heterosome
newscf_1953	autosome
newscf_1954	autosome
newscf_1955	autosome
newscf_1956	autosome
newscf_1957	autosome
newscf_1958	autosome
newscf_1959	autosome
newscf_1960	autosome
newscf_1961	autosome
newscf_1962	autosome
newscf_1963	autosome
newscf_1964	autosome
newscf_1965	putative_heterosome
newscf_1966	autosome
newscf_1967	autosome
newscf_1968	autosome
newscf_1969	NA
newscf_1970	autosome
newscf_1971	autosome
newscf_1972	autosome
newscf_1973	autosome
newscf_1974	autosome
newscf_1975	autosome
newscf_1976	autosome
newscf_1977	autosome
newscf_1978	autosome
newscf_1979	autosome
newscf_1980	autosome
newscf_1981	heterosome
newscf_1982	autosome
newscf_1983	autosome
newscf_1984	autosome
newscf_1985	autosome
newscf_1986	heterosome
newscf_1987	autosome
newscf_1988	autosome
newscf_1989	NA
newscf_1990	autosome
newscf_1991	autosome
newscf_1992	autosome
newscf_1993	putative_heterosome
newscf_1994	autosome
newscf_1995	autosome
newscf_1996	autosome
newscf_1997	autosome
newscf_1998	autosome
newscf_1999	autosome
[truncated: 48,240 more rows]
